# Supplementary material for: Skeletal Muscle Metabolism Is Dynamic during Porcine Postnatal Growth
Source: Metabolites. 2024 Jun 26;14(7):357. doi: 10.3390/metabo14070357 (PMC11279009; doi:10.3390/metabo14070357)
Supplement: Supplementary file 1 [file metabolites-14-00357-s001.zip]

Archive with 4 entries (3 files):
- metabolites-3019287-SI/
- metabolites-3019287-SI/Figure S1.pdf
- metabolites-3019287-SI/Figure S2.pdf
- metabolites-3019287-SI/Figure S3.pdf
